# Supplementary material for: Myostatin Exacerbates Endothelial Dysfunction Induced by Uremic Toxin Indoxyl Sulfate and Is Associated with Hemodialysis Arteriovenous Access Complications
Source: Toxins (Basel). 2025 Mar 22;17(4):159. doi: 10.3390/toxins17040159 (PMC12031316; doi:10.3390/toxins17040159)
Supplement: Supplementary file 1 [file toxins-17-00159-s001.zip]

Archive with 1 entries (1 files):
- toxins-3479921-supplementary.pdf
